# Supplementary material for: A Novel DUF569 Gene Is a Positive Regulator of the Drought Stress Response in Arabidopsis
Source: Int J Mol Sci. 2021 May 18;22(10):5316. doi: 10.3390/ijms22105316 (PMC8158135; doi:10.3390/ijms22105316)
Supplement: Supplementary file 1 [file ijms-22-05316-s001.zip]

Archive with 1 entries (1 files):
- ijms-1200027-supplementary.pdf
